# Supplementary material for: circRNAs May Be Involved in Dysfunction of Neutrophils of Type 2 Diabetic Mice through Regulation of Specific miRNAs
Source: Biomedicines. 2022 Dec 4;10(12):3129. doi: 10.3390/biomedicines10123129 (PMC9775479; doi:10.3390/biomedicines10123129)
Supplement: Supplementary file 1 [file biomedicines-10-03129-s001.zip]

Archive with 1 entries (1 files):
- Supplementary Tables S1 and S2.xls
