# Supplementary material for: circRNAs May Be Involved in Dysfunction of Neutrophils of Type 2 Diabetic Mice through Regulation of Specific miRNAs
Source: Biomedicines. 2022 Dec 4;10(12):3129. doi: 10.3390/biomedicines10123129 (PMC9775479; doi:10.3390/biomedicines10123129)
Supplement: Supplementary file 1 [file biomedicines-10-03129-s001.zip › Supplementary Tables S1 and S2.xls]

## Sheet: Supplementary Table S1
Supplementary Table 1 Up-regulated circRNAs in diabetic-derived neutrophils
circRNA	source	chrom	circRNA_type	GeneSymbol	FC (abs)	Regulation	P-value
mmu_circRNA_43813	25714049	chr9	exonic	Zfp426	11.6747	up	0.242621
mmu_circRNA_29625	25714049	chr16	exonic	Pdia5	7.50469	up	0.292515
mmu_circRNA_29837	25714049	chr16	exonic	Abi3bp	7.2986	up	0.211674
mmu_circRNA_36800	25714049	chr4	sense overlapping	Fktn	7.06565	up	0.247243
mmu_circRNA_45921	25714049	chrX	exonic	Phka2	6.64527	up	0.380516
mmu_circRNA_34414	25714049	chr2	exonic	Map1a	6.49677	up	0.319093
mmu_circRNA_013053	circBase	chr6	exonic	Gmcl1	5.34775	up	0.250291
mmu_circRNA_33003	25714049	chr2	exonic	Cacnb2	4.84801	up	0.242889
mmu_circRNA_28348	25714049	chr15	exonic	March6	4.69546	up	0.296191
mmu_circRNA_40615	25714049	chr6	exonic	Foxp1	4.18224	up	0.197295
mmu_circRNA_37852	25714049	chr4	exonic	Igsf21	4.11616	up	0.243821
mmu_circRNA_36123	25714049	chr3	exonic	Camk2d	3.99788	up	0.279228
mmu_circRNA_24245	25714049	chr11	exonic	Cdc27	3.91119	up	0.348354
mmu_circRNA_34154	25714049	chr2	exonic	Depdc7	3.8666	up	0.204453
mmu_circRNA_24012	25714049	chr11	exonic	Trim37	3.82523	up	0.191956
mmu_circRNA_38070	25714049	chr5	exonic	Cfap69	3.63384	up	0.262708
mmu_circRNA_42480	25714049	chr7	intergenic		3.60465	up	0.271799
mmu_circRNA_36807	25714049	chr4	exonic	Zfp462	3.58861	up	0.240187
mmu_circRNA_42424	25714049	chr7	exonic	Dhx32	3.26624	up	0.202968
mmu_circRNA_42233	25714049	chr7	exonic	Abca15	3.16153	up	0.287773
mmu_circRNA_29357	25714049	chr16	sense overlapping	Hic2	3.12055	up	0.320262
mmu_circRNA_38985	25714049	chr5	exonic	Ccdc158	3.07631	up	0.237713
mmu_circRNA_40388	25714049	chr6	exonic	Kdm3a	2.96926	up	0.161849
mmu_circRNA_43571	25714049	chr8	exonic	Klhdc4	2.96278	up	0.327647
mmu_circRNA_19469	25070500	chr7	antisense	Trim21	2.94567	up	0.273195
mmu_circRNA_39338	25714049	chr5	exonic	Tmem120b	2.8974	up	0.313961
mmu_circRNA_37766	25714049	chr4	exonic	Nudc	2.81199	up	0.25093
mmu_circRNA_000661	circBase	chr1	exonic	Unc80	2.79811	up	0.211054
mmu_circRNA_38137	25714049	chr5	exonic	Sema3c	2.78733	up	0.199245
mmu_circRNA_36730	25714049	chr4	exonic	Ncbp1	2.73789	up	0.287271
mmu_circRNA_28026	25714049	chr14	exonic	Gpr180	2.72646	up	0.290458
mmu_circRNA_004592	circBase	chrX	exonic	Fam120c	2.68313	up	0.338981
mmu_circRNA_001946	circBase	chrX	antisense	Cdr1	2.5959	up	0.309159
mmu_circRNA_37649	25714049	chr4	exonic	Zmym6	2.56747	up	0.356128
mmu_circRNA_20033	25714049	chr1	sense overlapping	Slc39a10	2.55101	up	0.270285
mmu_circRNA_19765	25714049	chr1	exonic	Fam135a	2.54712	up	0.225687
mmu_circRNA_39045	25714049	chr5	exonic	Cds1	2.50881	up	0.21501
mmu_circRNA_38835	25714049	chr5	exonic	Aasdh	2.49561	up	0.186545
mmu_circRNA_21282	25714049	chr1	exonic	Dcaf8	2.49348	up	0.214777
mmu_circRNA_30880	25714049	chr17	exonic	Lclat1	2.47635	up	0.236185
mmu_circRNA_37140	25714049	chr4	exonic	Elavl2	2.44635	up	0.276284
mmu_circRNA_26311	25714049	chr13	exonic	Iars	2.43153	up	0.246817
mmu_circRNA_45754	25714049	chrX	exonic	Rbm41	2.40358	up	0.229918
mmu_circRNA_19677	25714049	chr1	intronic	Ncoa2	2.3673	up	0.277755
mmu_circRNA_26402	25714049	chr13	sense overlapping	Kif27	2.36272	up	0.357247
mmu_circRNA_21040	25714049	chr1	sense overlapping	Cacna1e	2.33479	up	0.308386
mmu_circRNA_19314	25070500	chr4	intergenic		2.31201	up	0.412701
mmu_circRNA_19574	25714049	chr1	exonic	Atp6v1h	2.29781	up	0.232564
mmu_circRNA_29395	25714049	chr16	exonic	Hira	2.28691	up	0.304093
mmu_circRNA_007951	circBase	chr8	sense overlapping	Samd1	2.27702	up	0.440019
mmu_circRNA_32706	25714049	chr19	intronic	Cnnm2	2.27565	up	0.16507
mmu_circRNA_31583	25714049	chr18	exonic	Sil1	2.26674	up	0.421061
mmu_circRNA_30500	25714049	chr17	intronic		2.26118	up	0.312372
mmu_circRNA_45965	25714049	chrX	exonic	Glra2	2.25105	up	0.211176
mmu_circRNA_24398	25714049	chr11	exonic	Axin2	2.24196	up	0.301085
mmu_circRNA_25559	25714049	chr12	exonic	Ttll5	2.213	up	0.331472
mmu_circRNA_29347	25714049	chr16	exonic	Spag6	2.20717	up	0.29146
mmu_circRNA_36473	25714049	chr4	exonic	1110037F02Rik	2.19012	up	0.113437
mmu_circRNA_34773	25714049	chr2	exonic	Psmf1	2.18429	up	0.24494
mmu_circRNA_26931	25714049	chr13	exonic	Ipo11	2.17399	up	0.180515
mmu_circRNA_30533	25714049	chr17	exonic	Zfp318	2.1569	up	0.437346
mmu_circRNA_34924	25714049	chr2	exonic	Ptprt	2.13796	up	0.224554
mmu_circRNA_29388	25714049	chr16	sense overlapping	Tango2	2.12004	up	0.183726
mmu_circRNA_018127	circBase	chr13	exonic	Ipo11	2.1182	up	0.288612
mmu_circRNA_40078	25714049	chr6	exonic	Nup205	2.11567	up	0.206775
mmu_circRNA_21495	25714049	chr1	exonic	Rab3gap2	2.08785	up	0.3498
mmu_circRNA_34784	25714049	chr2	exonic	Tm9sf4	2.06672	up	0.204298
mmu_circRNA_22114	25714049	chr10	exonic	Tet1	2.06014	up	0.427572
mmu_circRNA_018701	circBase	chr10	exonic	Jmjd1c	2.05683	up	0.311236
mmu_circRNA_29446	25714049	chr16	exonic	Vps8	2.05463	up	0.279006
mmu_circRNA_29898	25714049	chr16	exonic	XLOC_009650	2.05202	up	0.263974
mmu_circRNA_45592	25714049	chrX	sense overlapping	XLOC_027202	1.998	up	0.187077
mmu_circRNA_24571	25714049	chr12	sense overlapping	Cenpo	1.97572	up	0.234092
mmu_circRNA_45509	25714049	chrX	exonic	Mtmr1	1.95495	up	0.27055
mmu_circRNA_29312	25714049	chr16	exonic	Spidr	1.952	up	0.255806
mmu_circRNA_43349	25714049	chr8	exonic	Ciapin1	1.95052	up	0.362011
mmu_circRNA_31709	25714049	chr18	exonic	Mcc	1.94213	up	0.244102
mmu_circRNA_44846	25714049	chr9	exonic	Gk5	1.93878	up	0.334519
mmu_circRNA_41580	25714049	chr7	intergenic		1.93599	up	0.249709
mmu_circRNA_32360	25714049	chr19	sense overlapping	D19Bwg1357e	1.93403	up	0.449131
mmu_circRNA_20385	25714049	chr1	exonic	Acsl3	1.93099	up	0.12175
mmu_circRNA_19991	25714049	chr1	exonic	Slc9a2	1.92366	up	0.153064
mmu_circRNA_34112	25714049	chr2	exonic	Pamr1	1.91938	up	0.219445
mmu_circRNA_28236	25714049	chr15	exonic	Rai14	1.91865	up	0.375602
mmu_circRNA_26543	25714049	chr13	exonic	Exoc3	1.91511	up	0.362516
mmu_circRNA_31370	25714049	chr18	exonic	Rnf138	1.88471	up	0.280374
mmu_circRNA_25839	25714049	chr12	sense overlapping	Mirg	1.88432	up	0.103181
mmu_circRNA_000113	circBase	chr12	antisense	Rian	1.87002	up	0.356298
mmu_circRNA_38786	25714049	chr5	exonic	Dcun1d4	1.86894	up	0.141929
mmu_circRNA_19175	25070500	chr17	intronic	Tulp4	1.86789	up	0.243731
mmu_circRNA_31427	25714049	chr18	exonic	Ino80c	1.86757	up	0.341789
mmu_circRNA_33345	25714049	chr2	exonic	Ttll11	1.86401	up	0.191026
mmu_circRNA_22747	25714049	chr10	exonic	Tmem5	1.83634	up	0.135817
mmu_circRNA_30499	25714049	chr17	exonic	Crisp2	1.83471	up	0.168653
mmu_circRNA_39334	25714049	chr5	exonic	Kdm2b	1.82998	up	0.220439
mmu_circRNA_016128	circBase	chr7	exonic	Nars2	1.82656	up	0.158975
mmu_circRNA_41157	25714049	chr7	exonic	Prkcg	1.8219	up	0.245483
mmu_circRNA_28880	25714049	chr15	exonic	Samm50	1.81966	up	0.356197
mmu_circRNA_29724	25714049	chr16	exonic	Lsamp	1.80168	up	0.167681
mmu_circRNA_26506	25714049	chr13	sense overlapping	Cdc14b	1.80052	up	0.274197
mmu_circRNA_28595	25714049	chr15	exonic	Trps1	1.76452	up	0.253932
mmu_circRNA_25331	25714049	chr12	exonic	Hif1a	1.75814	up	0.38983
mmu_circRNA_008009	circBase	chr17	intronic	Tulp4	1.75035	up	0.28628
mmu_circRNA_19555	25070500	chrX	intronic	XLOC_027457	1.73693	up	0.493524
mmu_circRNA_35262	25714049	chr3	exonic	4932438A13Rik	1.7321	up	0.496023
mmu_circRNA_31223	25714049	chr18	intronic	Arhgap12	1.73101	up	0.319973
mmu_circRNA_39944	25714049	chr6	exonic	Snd1	1.71758	up	0.203542
mmu_circRNA_007152	circBase	chr4	exonic	Ubr4	1.7075	up	0.389972
mmu_circRNA_41782	25714049	chr7	exonic	Hdgfrp3	1.70639	up	0.0499623
mmu_circRNA_45346	25714049	chrX	exonic	Med14	1.70371	up	0.162557
mmu_circRNA_42479	25714049	chr7	intergenic		1.70325	up	0.13261
mmu_circRNA_29751	25714049	chr16	exonic	Naa50	1.70248	up	0.501042
mmu_circRNA_007924	circBase	chr11	exonic	Fancl	1.69815	up	0.124637
mmu_circRNA_29088	25714049	chr15	exonic	Tfcp2	1.69732	up	0.131152
mmu_circRNA_32096	25714049	chr18	exonic	Neto1	1.696	up	0.29219
mmu_circRNA_44758	25714049	chr9	exonic	Ube2cbp	1.6944	up	0.152211
mmu_circRNA_20791	25714049	chr1	exonic	Map3k19	1.6911	up	0.348175
mmu_circRNA_30990	25714049	chr17	exonic	Dhx57	1.69022	up	0.352053
mmu_circRNA_19780	25714049	chr1	antisense	Col19a1	1.68093	up	0.18838
mmu_circRNA_29778	25714049	chr16	exonic	Pvrl3	1.68045	up	0.45243
mmu_circRNA_36407	25714049	chr4	exonic	Nsmaf	1.67493	up	0.121865
mmu_circRNA_39051	25714049	chr5	exonic	Wdfy3	1.66044	up	0.460638
mmu_circRNA_33908	25714049	chr2	exonic	Rbm45	1.65549	up	0.267042
mmu_circRNA_007240	circBase	chr5	exonic	Bre	1.65421	up	0.43599
mmu_circRNA_23577	25714049	chr11	exonic	Myh10	1.65359	up	0.21988
mmu_circRNA_27683	25714049	chr14	exonic	Ints6	1.65083	up	0.142086
mmu_circRNA_19016	25070500	chr11	sense overlapping	Rapgef6	1.64847	up	0.321133
mmu_circRNA_25891	25714049	chr12	exonic	Mark3	1.64771	up	0.282246
mmu_circRNA_014444	circBase	chr4	exonic	Haus6	1.64724	up	0.195578
mmu_circRNA_34566	25714049	chr2	exonic	4930402H24Rik	1.64201	up	0.201708
mmu_circRNA_28801	25714049	chr15	antisense	Cacng2	1.64173	up	0.146355
mmu_circRNA_013054	circBase	chr1	exonic	Hecw2	1.63636	up	0.358333
mmu_circRNA_41481	25714049	chr7	sense overlapping	C230091D08Rik	1.63476	up	0.325625
mmu_circRNA_20755	25714049	chr1	exonic	Dpp10	1.63006	up	0.118534
mmu_circRNA_41633	25714049	chr7	sense overlapping	Lrrc28	1.62712	up	0.301281
mmu_circRNA_40305	25714049	chr6	exonic	Pde1c	1.62669	up	0.286307
mmu_circRNA_36182	25714049	chr3	sense overlapping	AK034519	1.62659	up	0.0748795
mmu_circRNA_24756	25714049	chr12	intergenic		1.62638	up	0.183344
mmu_circRNA_37662	25714049	chr4	exonic	Csmd2	1.62623	up	0.254543
mmu_circRNA_21237	25714049	chr1	exonic	Pogk	1.62554	up	0.419537
mmu_circRNA_38470	25714049	chr5	exonic	Grk4	1.62307	up	0.119727
mmu_circRNA_35534	25714049	chr3	sense overlapping	Rsrc1	1.62119	up	0.598533
mmu_circRNA_44148	25714049	chr9	exonic	Arhgap20	1.61627	up	0.189616
mmu_circRNA_19396	25070500	chr5	intergenic		1.61285	up	0.189413
mmu_circRNA_31877	25714049	chr18	exonic	Afg3l2	1.61198	up	0.156896
mmu_circRNA_22029	25714049	chr10	sense overlapping	Man1a	1.60729	up	0.428276
mmu_circRNA_22824	25714049	chr11	exonic	Hormad2	1.60536	up	0.0718345
mmu_circRNA_26614	25714049	chr13	exonic	Adgrv1	1.59768	up	0.0721735
mmu_circRNA_42126	25714049	chr7	exonic	Parva	1.59706	up	0.193206
mmu_circRNA_25146	25714049	chr12	intronic		1.59683	up	0.20413
mmu_circRNA_19159	25070500	chr16	sense overlapping	Spidr	1.59627	up	0.356398
mmu_circRNA_013240	circBase	chr12	exonic	Mboat2	1.59313	up	0.200678
mmu_circRNA_19079	25070500	chr12	sense overlapping	Rps6ka5	1.59088	up	0.182037
mmu_circRNA_22646	25714049	chr10	exonic	Trhde	1.5907	up	0.304381
mmu_circRNA_31369	25714049	chr18	exonic	Rnf138	1.59061	up	0.285725
mmu_circRNA_43608	25714049	chr8	exonic	Ttc13	1.58955	up	0.127102
mmu_circRNA_43600	25714049	chr8	exonic	Nup133	1.58734	up	0.250802
mmu_circRNA_20390	25714049	chr1	exonic	Serpine2	1.57863	up	0.129747
mmu_circRNA_29986	25714049	chr16	exonic	Ltn1	1.57643	up	0.282068
mmu_circRNA_41160	25714049	chr7	exonic	Cacng7	1.57461	up	0.339029
mmu_circRNA_44323	25714049	chr9	exonic	Parp6	1.57255	up	0.316267
mmu_circRNA_005434	circBase	chr8	antisense	Zfhx3	1.57203	up	0.349587
mmu_circRNA_38562	25714049	chr5	sense overlapping	AK015324	1.57123	up	0.209684
mmu_circRNA_38222	25714049	chr5	exonic	Reln	1.57069	up	0.273346
mmu_circRNA_37413	25714049	chr4	sense overlapping	Osbpl9	1.57016	up	0.46463
mmu_circRNA_27770	25714049	chr14	exonic	Gfra2	1.56775	up	0.344092
mmu_circRNA_29716	25714049	chr16	intergenic		1.56629	up	0.365244
mmu_circRNA_28015	25714049	chr14	sense overlapping	Gpc5	1.56267	up	0.239457
mmu_circRNA_26984	25714049	chr13	exonic	Dhx29	1.56133	up	0.244642
mmu_circRNA_36140	25714049	chr3	antisense		1.55935	up	0.283055
mmu_circRNA_41078	25714049	chr6	exonic	Tm7sf3	1.55918	up	0.458477
mmu_circRNA_34619	25714049	chr2	exonic	Plcb1	1.55565	up	0.513732
mmu_circRNA_42478	25714049	chr7	intergenic		1.55502	up	0.224461
mmu_circRNA_38390	25714049	chr5	exonic	Rbks	1.55431	up	0.337686
mmu_circRNA_006065	circBase	chr3	sense overlapping	Fam46c	1.5543	up	0.404864
mmu_circRNA_32399	25714049	chr19	exonic	Glis3	1.54808	up	0.148536
mmu_circRNA_20127	25714049	chr1	exonic	Satb2	1.54488	up	0.339804
mmu_circRNA_38402	25714049	chr5	exonic	Yes1	1.54279	up	0.171111
mmu_circRNA_015487	circBase	chr7	exonic	Tead2	1.54072	up	0.00990479
mmu_circRNA_43184	25714049	chr8	exonic	Cc2d1a	1.54025	up	0.114668
mmu_circRNA_35619	25714049	chr3	exonic	Rapgef2	1.53274	up	0.587263
mmu_circRNA_20680	25714049	chr1	exonic	Gli2	1.53247	up	0.318983
mmu_circRNA_43037	25714049	chr8	exonic	Sin3b	1.52693	up	0.378112
mmu_circRNA_22061	25714049	chr10	exonic	Ccdc138	1.52387	up	0.483102
mmu_circRNA_34712	25714049	chr2	exonic	Sec23b	1.52313	up	0.420419
mmu_circRNA_30167	25714049	chr17	exonic	Tiam2	1.52217	up	0.138056
mmu_circRNA_22182	25714049	chr10	exonic	Ank3	1.52178	up	0.226165
mmu_circRNA_39552	25714049	chr5	exonic	Nyap1	1.52156	up	0.337456
mmu_circRNA_22745	25714049	chr10	intergenic		1.52089	up	0.421776
mmu_circRNA_45424	25714049	chrX	exonic	Thoc2	1.52016	up	0.324245
mmu_circRNA_39562	25714049	chr5	sense overlapping	A430033K04Rik	1.51854	up	0.287612
mmu_circRNA_34199	25714049	chr2	intergenic		1.51808	up	0.43105
mmu_circRNA_29021	25714049	chr15	intronic		1.51791	up	0.19539
mmu_circRNA_21503	25714049	chr1	exonic	Rrp15	1.51448	up	0.416233
mmu_circRNA_29788	25714049	chr16	exonic	Dzip3	1.51427	up	0.497254
mmu_circRNA_33548	25714049	chr2	sense overlapping	Gm13483	1.51303	up	0.0858436
mmu_circRNA_43177	25714049	chr8	exonic	Elmod2	1.51173	up	0.0401497
mmu_circRNA_004941	circBase	chr13	sense overlapping	Cdc14b	1.51127	up	0.33109
mmu_circRNA_39625	25714049	chr5	exonic	Zfp12	1.51113	up	0.403784
mmu_circRNA_36351	25714049	chr3	exonic	Cth	1.51088	up	0.438316
mmu_circRNA_28568	25714049	chr15	exonic	Ebag9	1.51061	up	0.118959
mmu_circRNA_34637	25714049	chr2	sense overlapping	AK042765	1.50923	up	0.0648067
mmu_circRNA_39448	25714049	chr5	exonic	Gbas	1.50754	up	0.261757
mmu_circRNA_40525	25714049	chr6	sense overlapping	Gmcl1	1.50636	up	0.150169
mmu_circRNA_27725	25714049	chr14	exonic	Fzd3	1.50615	up	0.202422
mmu_circRNA_24218	25714049	chr11	exonic	Nsf	1.50194	up	0.285514

## Sheet: Supplememtary Table S2
Supplementary Table 2 Down-regulated circRNAs in diabetic-derived neutrophils
circRNA	source	chrom	circRNA_type	GeneSymbol	FC (abs)	Regulation	P-value
mmu_circRNA_32197	25714049	chr19	sense overlapping	Malat1	2.40968	down	0.218248
mmu_circRNA_012164	circBase	chr13	sense overlapping	Hist1h1c	2.29737	down	0.30264
mmu_circRNA_007217	circBase	chr13	sense overlapping	Hist1h1c	2.2798	down	0.330538
mmu_circRNA_22928	25714049	chr11	exonic	Actr2	2.20692	down	0.295612
mmu_circRNA_009340	circBase	chr13	sense overlapping	Hist1h1c	2.20124	down	0.246883
mmu_circRNA_19003	25070500	chr11	sense overlapping	Actr2	2.18051	down	0.364497
mmu_circRNA_45428	25714049	chrX	exonic	Xiap	2.17405	down	0.188714
mmu_circRNA_009696	circBase	chr19	intronic	Malat1	2.11055	down	0.159393
mmu_circRNA_39468	25714049	chr5	exonic	Wbscr17	2.02627	down	0.406606
mmu_circRNA_33631	25714049	chr2	exonic	Tanc1	1.98113	down	0.354207
mmu_circRNA_22927	25714049	chr11	exonic	Actr2	1.97848	down	0.24672
mmu_circRNA_33770	25714049	chr2	exonic	Mettl5	1.97767	down	0.324093
mmu_circRNA_30362	25714049	chr17	intronic	Crebrf	1.9517	down	0.226235
mmu_circRNA_19182	25070500	chr17	intronic	Crebrf	1.94254	down	0.233904
mmu_circRNA_33661	25714049	chr2	exonic	Psmd14	1.94092	down	0.414993
mmu_circRNA_44290	25714049	chr9	sense overlapping	6030419C18Rik	1.92492	down	0.426952
mmu_circRNA_27842	25714049	chr14	exonic	Akap11	1.91028	down	0.0845484
mmu_circRNA_27614	25714049	chr14	exonic	Ift88	1.90261	down	0.295413
mmu_circRNA_31750	25714049	chr18	exonic	Cep120	1.9004	down	0.369198
mmu_circRNA_005834	circBase	chr19	exonic	9930021J03Rik	1.89394	down	0.347101
mmu_circRNA_016423	circBase	chr17	exonic	Plcl2	1.8827	down	0.137527
mmu_circRNA_22074	25714049	chr10	exonic	Mcu	1.87838	down	0.310313
mmu_circRNA_23094	25714049	chr11	exonic	Ccdc88a	1.86949	down	0.358132
mmu_circRNA_004122	circBase	chr17	exonic	Crebrf	1.8605	down	0.222266
mmu_circRNA_25512	25714049	chr12	exonic	Ylpm1	1.83656	down	0.404444
mmu_circRNA_19416	25070500	chr6	sense overlapping	Ezh2	1.83246	down	0.239151
mmu_circRNA_19183	25070500	chr17	intronic	Crebrf	1.83175	down	0.232192
mmu_circRNA_38255	25714049	chr5	sense overlapping	Rint1	1.82778	down	0.496754
mmu_circRNA_009521	circBase	chr6	exonic	Ezh2	1.82751	down	0.235072
mmu_circRNA_40239	25714049	chr6	exonic	Zfp282	1.82263	down	0.457611
mmu_circRNA_018555	circBase	chr9	antisense	Ppp2r3a	1.8189	down	0.429207
mmu_circRNA_42634	25714049	chr8	exonic	Slc20a2	1.81633	down	0.363478
mmu_circRNA_002148	circBase	chr6	exonic	Ezh2	1.81542	down	0.237149
mmu_circRNA_21608	25714049	chr10	exonic	Katna1	1.8053	down	0.447982
mmu_circRNA_33748	25714049	chr2	exonic	4932414N04Rik	1.80437	down	0.388914
mmu_circRNA_29889	25714049	chr16	exonic	Arl13b	1.7973	down	0.459277
mmu_circRNA_33029	25714049	chr2	exonic	Nebl	1.7922	down	0.347197
mmu_circRNA_28632	25714049	chr15	intronic		1.79138	down	0.160937
mmu_circRNA_018293	circBase	chr4	exonic	Rlf	1.78627	down	0.242051
mmu_circRNA_29990	25714049	chr16	exonic	Bach1	1.78522	down	0.184733
mmu_circRNA_21739	25714049	chr10	exonic	Ahi1	1.7824	down	0.431153
mmu_circRNA_42567	25714049	chr8	exonic	Atp11a	1.76479	down	0.304179
mmu_circRNA_015947	circBase	chr11	exonic	Vezf1	1.76028	down	0.317947
mmu_circRNA_29984	25714049	chr16	exonic	Ltn1	1.75005	down	0.418734
mmu_circRNA_37780	25714049	chr4	exonic	Syf2	1.74353	down	0.41104
mmu_circRNA_44528	25714049	chr9	exonic	Usp3	1.74197	down	0.215631
mmu_circRNA_32665	25714049	chr19	exonic	Btrc	1.74097	down	0.425212
mmu_circRNA_45429	25714049	chrX	exonic	Xiap	1.73831	down	0.145212
mmu_circRNA_21753	25714049	chr10	exonic	Tbpl1	1.73793	down	0.273406
mmu_circRNA_35732	25714049	chr3	sense overlapping	AK141565	1.73618	down	0.401295
mmu_circRNA_24681	25714049	chr12	exonic	1110057K04Rik	1.73468	down	0.444808
mmu_circRNA_23572	25714049	chr11	sense overlapping	Stx8	1.73367	down	0.318759
mmu_circRNA_24206	25714049	chr11	exonic	Eftud2	1.73121	down	0.258953
mmu_circRNA_32704	25714049	chr19	exonic	Trim8	1.72886	down	0.284521
mmu_circRNA_39119	25714049	chr5	exonic	Glmn	1.72509	down	0.334023
mmu_circRNA_19618	25714049	chr1	exonic	Cspp1	1.72034	down	0.394962
mmu_circRNA_32829	25714049	chr19	exonic	4930506M07Rik	1.71996	down	0.219893
mmu_circRNA_27201	25714049	chr14	sense overlapping	Samd8	1.71941	down	0.317088
mmu_circRNA_28553	25714049	chr15	exonic	Angpt1	1.71754	down	0.341863
mmu_circRNA_45155	25714049	chr9	exonic	Lrrc2	1.71338	down	0.452063
mmu_circRNA_26150	25714049	chr13	exonic	Tdp2	1.71281	down	0.333698
mmu_circRNA_21734	25714049	chr10	exonic	Bclaf1	1.70976	down	0.286904
mmu_circRNA_29702	25714049	chr16	exonic	Gsk3b	1.70851	down	0.184439
mmu_circRNA_24792	25714049	chr12	exonic	Cpsf3	1.70777	down	0.485774
mmu_circRNA_005811	circBase	chr2	exonic	Ralgapa2	1.70767	down	0.311339
mmu_circRNA_33114	25714049	chr2	exonic	Gad2	1.70439	down	0.330619
mmu_circRNA_31774	25714049	chr18	exonic	Lmnb1	1.70318	down	0.314892
mmu_circRNA_37189	25714049	chr4	intergenic		1.70221	down	0.449353
mmu_circRNA_42050	25714049	chr7	exonic	AY512917	1.70213	down	0.317741
mmu_circRNA_19525	25070500	chr9	sense overlapping	Usp3	1.70148	down	0.243663
mmu_circRNA_20558	25714049	chr1	exonic	Fam174a	1.70031	down	0.351638
mmu_circRNA_31249	25714049	chr18	intronic	Ccny	1.69891	down	0.277818
mmu_circRNA_29763	25714049	chr16	exonic	Cfap44	1.69559	down	0.473353
mmu_circRNA_33756	25714049	chr2	exonic	Abcb11	1.6933	down	0.448336
mmu_circRNA_004372	circBase	chr1	exonic	Spats2l	1.69006	down	0.406642
mmu_circRNA_21749	25714049	chr10	exonic	Hbs1l	1.68403	down	0.361068
mmu_circRNA_44676	25714049	chr9	exonic	Ick	1.68396	down	0.482597
mmu_circRNA_005444	circBase	chr17	sense overlapping	XLOC_010800	1.68176	down	0.135406
mmu_circRNA_31674	25714049	chr18	exonic	Rbm27	1.68008	down	0.325886
mmu_circRNA_41763	25714049	chr7	exonic	Iqgap1	1.67841	down	0.206535
mmu_circRNA_42431	25714049	chr7	exonic	Adam12	1.6782	down	0.458051
mmu_circRNA_19188	25070500	chr17	intronic		1.67564	down	0.0394283
mmu_circRNA_26575	25714049	chr13	exonic	Mctp1	1.67481	down	0.323191
mmu_circRNA_30216	25714049	chr17	exonic	1700010I14Rik	1.67289	down	0.334534
mmu_circRNA_23592	25714049	chr11	exonic	Dnah2	1.67181	down	0.203468
mmu_circRNA_33656	25714049	chr2	exonic	March7	1.67067	down	0.36493
mmu_circRNA_31931	25714049	chr18	exonic	Mbd2	1.67048	down	0.255279
mmu_circRNA_016017	circBase	chr9	sense overlapping	Rpl4	1.6695	down	0.343861
mmu_circRNA_34309	25714049	chr2	exonic	Rtf1	1.6683	down	0.454096
mmu_circRNA_000727	circBase	chr1	exonic	Dhx9	1.66641	down	0.174447
mmu_circRNA_012381	circBase	chrX	sense overlapping	Flna	1.66535	down	0.144049
mmu_circRNA_40006	25714049	chr6	exonic	Copg2	1.66493	down	0.0853625
mmu_circRNA_45976	25714049	chrX	exonic	Frmpd4	1.66418	down	0.514777
mmu_circRNA_28808	25714049	chr15	exonic	Ddx17	1.6628	down	0.192739
mmu_circRNA_30367	25714049	chr17	exonic	Crebrf	1.66126	down	0.232127
mmu_circRNA_35054	25714049	chr2	exonic	Mtg2	1.65877	down	0.375899
mmu_circRNA_44743	25714049	chr9	sense overlapping	Sh3bgrl2	1.65747	down	0.337614
mmu_circRNA_31357	25714049	chr18	exonic	Cdh2	1.65626	down	0.385088
mmu_circRNA_017273	circBase	chr15	exonic	Tnrc6b	1.65609	down	0.21511
mmu_circRNA_44504	25714049	chr9	exonic	Fam96a	1.65409	down	0.404342
mmu_circRNA_26251	25714049	chr13	exonic	Jarid2	1.65215	down	0.309068
mmu_circRNA_35576	25714049	chr3	intergenic		1.64929	down	0.452242
mmu_circRNA_43272	25714049	chr8	exonic	Zfp423	1.64849	down	0.483226
mmu_circRNA_45393	25714049	chrX	exonic	Rp2h	1.64698	down	0.259838
mmu_circRNA_41662	25714049	chr7	exonic	Chd2	1.64665	down	0.136511
mmu_circRNA_20161	25714049	chr1	exonic	Trak2	1.64643	down	0.40338
mmu_circRNA_26237	25714049	chr13	exonic	Ranbp9	1.64595	down	0.105354
mmu_circRNA_41665	25714049	chr7	exonic	Chd2	1.64569	down	0.0138816
mmu_circRNA_008057	circBase	chr9	exonic	Usp3	1.64181	down	0.294927
mmu_circRNA_006032	circBase	chr17	intronic	XLOC_010800	1.64132	down	0.118163
mmu_circRNA_013998	circBase	chr1	exonic	Creb1	1.64083	down	0.398896
mmu_circRNA_32230	25714049	chr19	exonic	Ubxn1	1.63918	down	0.404153
mmu_circRNA_45242	25714049	chr9	exonic	Golga4	1.63869	down	0.495596
mmu_circRNA_43061	25714049	chr8	exonic	Hmgxb4	1.63448	down	0.390207
mmu_circRNA_42092	25714049	chr7	exonic	Sbf2	1.6317	down	0.391834
mmu_circRNA_20594	25714049	chr1	intronic	Slco6d1	1.63092	down	0.517506
mmu_circRNA_32093	25714049	chr18	sense overlapping	Cyb5a	1.62772	down	0.411938
mmu_circRNA_26825	25714049	chr13	exonic	Tnpo1	1.62708	down	0.0922438
mmu_circRNA_27706	25714049	chr14	exonic	Kif13b	1.62663	down	0.395474
mmu_circRNA_003983	circBase	chr13	sense overlapping	Sdha	1.62357	down	0.452063
mmu_circRNA_37191	25714049	chr4	sense overlapping	E130114P18Rik	1.62334	down	0.207284
mmu_circRNA_23884	25714049	chr11	exonic	Taf15	1.62199	down	0.0823462
mmu_circRNA_007135	circBase	chr3	exonic	Cept1	1.6204	down	0.203106
mmu_circRNA_33233	25714049	chr2	exonic	Odf2	1.61812	down	0.195189
mmu_circRNA_37986	25714049	chr4	exonic	Chd5	1.61694	down	0.41531
mmu_circRNA_018725	circBase	chr9	exonic	Scaper	1.61508	down	0.30273
mmu_circRNA_35788	25714049	chr3	exonic	Ubap2l	1.61497	down	0.35266
mmu_circRNA_31500	25714049	chr18	exonic	Iws1	1.61237	down	0.361133
mmu_circRNA_003160	circBase	chr17	intronic	XLOC_010800	1.61057	down	0.0956217
mmu_circRNA_35175	25714049	chr3	exonic	Spata16	1.60909	down	0.413899
mmu_circRNA_26400	25714049	chr13	exonic	Ubqln1	1.60605	down	0.167488
mmu_circRNA_39377	25714049	chr5	exonic	Pitpnm2	1.60538	down	0.354139
mmu_circRNA_25281	25714049	chr12	exonic	Arid4a	1.60391	down	0.37243
mmu_circRNA_015644	circBase	chr2	exonic	Upf2	1.60293	down	0.253913
mmu_circRNA_37877	25714049	chr4	exonic	Prdm2	1.60113	down	0.333459
mmu_circRNA_44729	25714049	chr9	exonic	Phip	1.60035	down	0.515505
mmu_circRNA_21653	25714049	chr10	exonic	Shprh	1.60031	down	0.0614757
mmu_circRNA_22278	25714049	chr10	exonic	Dot1l	1.59971	down	0.00503736
mmu_circRNA_25314	25714049	chr12	exonic	Ppm1a	1.59813	down	0.0656885
mmu_circRNA_39236	25714049	chr5	exonic	Ksr2	1.59731	down	0.388815
mmu_circRNA_44550	25714049	chr9	exonic	Ice2	1.59659	down	0.447143
mmu_circRNA_015214	circBase	chr17	intronic	XLOC_010800	1.59561	down	0.148505
mmu_circRNA_23263	25714049	chr11	exonic	Cyfip2	1.59194	down	0.218281
mmu_circRNA_45496	25714049	chrX	exonic	Aff2	1.59031	down	0.296493
mmu_circRNA_36420	25714049	chr4	exonic	Chd7	1.5893	down	0.333323
mmu_circRNA_27499	25714049	chr14	sense overlapping	Sh2d4b	1.58882	down	0.409955
mmu_circRNA_45284	25714049	chr9	intergenic		1.58828	down	0.498061
mmu_circRNA_41879	25714049	chr7	exonic	Ankrd42	1.58507	down	0.0883798
mmu_circRNA_29269	25714049	chr16	exonic	Bfar	1.58361	down	0.33078
mmu_circRNA_22673	25714049	chr10	exonic	Myrfl	1.58357	down	0.488333
mmu_circRNA_20616	25714049	chr1	exonic	Pign	1.58339	down	0.259045
mmu_circRNA_19940	25714049	chr1	exonic	Mgat4a	1.58288	down	0.364723
mmu_circRNA_007071	circBase	chr7	intronic	Fgfr2	1.58056	down	0.38548
mmu_circRNA_26264	25714049	chr13	intronic	Atxn1	1.57993	down	0.202239
mmu_circRNA_011276	circBase	chr8	exonic	Slc20a2	1.57916	down	0.18132
mmu_circRNA_28799	25714049	chr15	exonic	Myh9	1.57908	down	0.26958
mmu_circRNA_22793	25714049	chr10	exonic	Stat2	1.57841	down	0.209556
mmu_circRNA_009934	circBase	chr5	exonic	Dbf4	1.57751	down	0.456321
mmu_circRNA_45671	25714049	chrX	exonic	Atrx	1.57516	down	0.415183
mmu_circRNA_38037	25714049	chr5	exonic	Akap9	1.57367	down	0.335523
mmu_circRNA_33329	25714049	chr2	exonic	Mapkap1	1.57253	down	0.290328
mmu_circRNA_42341	25714049	chr7	exonic	Itgam	1.57228	down	0.205953
mmu_circRNA_30496	25714049	chr17	exonic	Gabbr1	1.57094	down	0.111239
mmu_circRNA_28628	25714049	chr15	exonic	Tatdn1	1.56962	down	0.300523
mmu_circRNA_013905	circBase	chr19	sense overlapping	Malat1	1.5684	down	0.275247
mmu_circRNA_33859	25714049	chr2	exonic	Sp3	1.56812	down	0.309681
mmu_circRNA_004724	circBase	chr11	exonic	Trim37	1.56789	down	0.232789
mmu_circRNA_000903	circBase	chr5	exonic	Ankib1	1.56709	down	0.34736
mmu_circRNA_35819	25714049	chr3	sense overlapping	Psmd4	1.56381	down	0.347266
mmu_circRNA_21887	25714049	chr10	exonic	Foxo3	1.56315	down	0.282184
mmu_circRNA_19353	25070500	chr5	sense overlapping	Ankib1	1.56228	down	0.358453
mmu_circRNA_45526	25714049	chrX	exonic	Flna	1.5622	down	0.161333
mmu_circRNA_32315	25714049	chr19	exonic	Trpm3	1.56114	down	0.423033
mmu_circRNA_34675	25714049	chr2	exonic	Esf1	1.56058	down	0.339947
mmu_circRNA_19255	25070500	chr2	sense overlapping	Cstf3	1.55662	down	0.304104
mmu_circRNA_38020	25714049	chr5	exonic	Ankib1	1.55621	down	0.334077
mmu_circRNA_21731	25714049	chr10	exonic	Map7	1.55586	down	0.371929
mmu_circRNA_34878	25714049	chr2	exonic	Rprd1b	1.55458	down	0.318852
mmu_circRNA_38433	25714049	chr5	sense overlapping	Rnf4	1.55442	down	0.3182
mmu_circRNA_45392	25714049	chrX	exonic	Rp2h	1.55227	down	0.323766
mmu_circRNA_012843	circBase	chr5	exonic	Ptpn13	1.5513	down	0.430871
mmu_circRNA_34763	25714049	chr2	exonic	Syndig1	1.55061	down	0.0300885
mmu_circRNA_41233	25714049	chr7	exonic	Itpkc	1.54306	down	0.375894
mmu_circRNA_40376	25714049	chr6	exonic	Rpia	1.54171	down	0.198873
mmu_circRNA_30869	25714049	chr17	exonic	Fam179a	1.54066	down	0.428021
mmu_circRNA_45521	25714049	chrX	exonic	Arhgap4	1.54028	down	0.253851
mmu_circRNA_32644	25714049	chr19	exonic	Cwf19l1	1.53933	down	0.493888
mmu_circRNA_22698	25714049	chr10	exonic	Rap1b	1.53919	down	0.0943111
mmu_circRNA_017649	circBase	chr1	exonic	Agap1	1.53838	down	0.262366
mmu_circRNA_35970	25714049	chr3	exonic	Sort1	1.53739	down	0.106168
mmu_circRNA_31059	25714049	chr17	exonic	Lrpprc	1.53484	down	0.291368
mmu_circRNA_016863	circBase	chr17	sense overlapping	Rn45s	1.53466	down	0.241734
mmu_circRNA_44052	25714049	chr9	exonic	Ddx6	1.53435	down	0.146909
mmu_circRNA_37265	25714049	chr4	exonic	Sgip1	1.53324	down	0.35856
mmu_circRNA_25304	25714049	chr12	exonic	Daam1	1.53313	down	0.442497
mmu_circRNA_44053	25714049	chr9	exonic	Ddx6	1.53221	down	0.103141
mmu_circRNA_014445	circBase	chr15	sense overlapping	Myh9	1.53059	down	0.135144
mmu_circRNA_19355	25070500	chr5	sense overlapping	Akap9	1.53053	down	0.542068
mmu_circRNA_43499	25714049	chr8	exonic	Tmem231	1.52767	down	0.468311
mmu_circRNA_27735	25714049	chr14	exonic	Ptk2b	1.52685	down	0.12944
mmu_circRNA_27408	25714049	chr14	exonic	Sh3bp5	1.52477	down	0.0847579
mmu_circRNA_34867	25714049	chr2	exonic	Samhd1	1.52431	down	0.257942
mmu_circRNA_011975	circBase	chr1	exonic	Dgkd	1.52423	down	0.27633
mmu_circRNA_20622	25714049	chr1	exonic	2310035C23Rik	1.52413	down	0.249346
mmu_circRNA_39606	25714049	chr5	exonic	Tnrc18	1.52409	down	0.14352
mmu_circRNA_21161	25714049	chr1	sense overlapping	4930558K02Rik	1.52404	down	0.537807
mmu_circRNA_22585	25714049	chr10	exonic	Ppp1r12a	1.52399	down	0.229874
mmu_circRNA_19203	25070500	chr17	sense overlapping	Foxn2	1.52386	down	0.270014
mmu_circRNA_31565	25714049	chr18	exonic	Cdc23	1.52224	down	0.244264
mmu_circRNA_22215	25714049	chr10	exonic	Gnaz	1.52191	down	0.385027
mmu_circRNA_41031	25714049	chr6	exonic	Cmas	1.52173	down	0.586957
mmu_circRNA_001346	circBase	chr11	exonic	Specc1	1.52169	down	0.390475
mmu_circRNA_24457	25714049	chr11	exonic	Cyth1	1.52067	down	0.242587
mmu_circRNA_41990	25714049	chr7	exonic	Pgm2l1	1.5202	down	0.198651
mmu_circRNA_24110	25714049	chr11	exonic	Ankrd40	1.51963	down	0.394339
mmu_circRNA_44178	25714049	chr9	exonic	Acat1	1.51945	down	0.349653
mmu_circRNA_26388	25714049	chr13	exonic	Smad5	1.51892	down	0.436698
mmu_circRNA_26612	25714049	chr13	intronic		1.51869	down	0.436918
mmu_circRNA_005234	circBase	chr12	exonic	Mnat1	1.51653	down	0.0758846
mmu_circRNA_30076	25714049	chr16	exonic	Morc3	1.51606	down	0.392874
mmu_circRNA_35802	25714049	chr3	exonic	Them4	1.51582	down	0.381985
mmu_circRNA_21752	25714049	chr10	sense overlapping	Tbpl1	1.51553	down	0.242964
mmu_circRNA_19354	25070500	chr5	intronic	Krit1	1.51549	down	0.44096
mmu_circRNA_001389	circBase	chr19	antisense	Malat1	1.51539	down	0.0417286
mmu_circRNA_27255	25714049	chr14	exonic	Dennd6a	1.51492	down	0.444304
mmu_circRNA_34003	25714049	chr2	sense overlapping	Ctnnd1	1.51488	down	0.114074
mmu_circRNA_31117	25714049	chr17	exonic	Foxn2	1.51316	down	0.275291
mmu_circRNA_000122	circBase	chr17	sense overlapping	Srrm2	1.51308	down	0.409003
mmu_circRNA_31522	25714049	chr18	exonic	Epb4.1l4a	1.51306	down	0.436858
mmu_circRNA_19131	25070500	chr15	sense overlapping	Vps13b	1.51272	down	0.31337
mmu_circRNA_32343	25714049	chr19	exonic	Dock8	1.51109	down	0.293437
mmu_circRNA_24272	25714049	chr11	exonic	Tanc2	1.50924	down	0.499477
mmu_circRNA_010146	circBase	chr6	exonic	Mpp6	1.50904	down	0.147922
mmu_circRNA_25472	25714049	chr12	exonic	Rbm25	1.50847	down	0.491729
mmu_circRNA_24929	25714049	chr12	exonic	Snx13	1.50673	down	0.31228
mmu_circRNA_006013	circBase	chrX	exonic	Aff2	1.50663	down	0.332963
mmu_circRNA_41946	25714049	chr7	exonic	Pak1	1.50568	down	0.270591
mmu_circRNA_28776	25714049	chr15	sense overlapping	Mroh4	1.50551	down	0.0340695
mmu_circRNA_018765	circBase	chr16	exonic	Zfp148	1.50418	down	0.382172
mmu_circRNA_18993	25070500	chr10	sense overlapping	Ppp1r12a	1.50418	down	0.313768
mmu_circRNA_39538	25714049	chr5	exonic	Cux1	1.50232	down	0.15153
mmu_circRNA_34824	25714049	chr2	exonic	Ncoa6	1.50224	down	0.373585
mmu_circRNA_28417	25714049	chr15	exonic	Vps13b	1.50166	down	0.342497
mmu_circRNA_43818	25714049	chr9	exonic	Dnmt1	1.50149	down	0.315203
mmu_circRNA_32209	25714049	chr19	exonic	Macrod1	1.50033	down	0.40497
mmu_circRNA_29992	25714049	chr16	exonic	Bach1	1.50004	down	0.565667
mmu_circRNA_37324	25714049	chr4	exonic	Usp24	1.50002	down	0.485019
